# Supplementary material for: ‘Matrioska left ventricle’: a case of double-chambered left ventricle with double mitral valve apparatus
Source: Eur Heart J Cardiovasc Imaging. 2022 May 3;23(8):e293. doi: 10.1093/ehjci/jeac072 (PMC9303002; doi:10.1093/ehjci/jeac072)
Supplement: jeac072_Supplementary_Data [file jeac072_supplementary_data.zip]

Archive with 6 entries (6 files):
- S1.mp4
- S2.mp4
- S3.mp4
- S4.mp4
- S5.mp4
- S6.mp4
